# Supplementary material for: The effect of dietary level of two inulin types differing in chain length on biogenic amine concentration, oxidant-antioxidant balance and DNA repair in the colon of piglets
Source: PLoS One. 2018 Sep 7;13(9):e0202799. doi: 10.1371/journal.pone.0202799 (PMC6128538; doi:10.1371/journal.pone.0202799)
Supplement: S1 Table — Raw data. (XLS) [file pone.0202799.s001.xls]

## Sheet: Growth parameters
Group	Body weight at weaning, kg	Final body weight, kg	Body weight gain, kg
Control	8	14.4	6.4
Control	8.6	18.2	9.6
Control	10.5	22.8	12.3
Control	9.3	21.6	12.3
Control	6.6	14	7.4
Control	7.2	16.2	9
Control	6.6	17.2	10.6
Control	7	18.8	11.8
1% IN10	8.1	16.8	8.7
1% IN10	8.4	18	9.6
1% IN10	6.8	16	9.2
1% IN10	5.8	14.8	9
1% IN10	7.6	16.6	9
1% IN10	7.5	16.9	9.4
1% IN10	6.7	18.2	11.5
1% IN10	7.7	16.2	8.5
2% IN10	7.4	18.6	11.2
2% IN10	7.3	14.4	7.1
2% IN10	9.2	19.8	10.6
2% IN10	8.3	19.2	10.9
2% IN10	9.9	21.6	11.7
2% IN10	10.1	23	12.9
2% IN10	9.7	18.4	8.7
3% IN10	10.3	22.8	12.5
3% IN10	7.9	18.6	10.7
3% IN10	9.6	16.6	7
3% IN10	8.7	19.8	11.1
3% IN10	6.6	15.2	8.6
3% IN10	6.2	15	8.8
3% IN10	5.4	17.2	11.8
3% IN10	5.3	14.8	9.5
1% IN23	6.7	12.6	5.9
1% IN23	6.7	13.8	7.1
1% IN23	8.3	15.8	7.5
1% IN23	8.3	16.8	8.5
1% IN23	6.8	16.2	9.4
1% IN23	6.7	17.4	10.7
1% IN23	9.9	21.8	11.9
1% IN23	9.8	21.6	11.8
2% IN23	6.5	16.6	10.1
2% IN23	6.5	17	10.5
2% IN23	11	20.4	9.4
2% IN23	9.8	19.6	9.8
2% IN23	8.8	16	7.2
2% IN23	6.6	18.4	11.8
2% IN23	9.8	22.2	12.4
2% IN23	8.8	17.4	8.6
3% IN23	7.6	17.6	10
3% IN23	8.3	19	10.7
3% IN23	6.6	16.4	9.8
3% IN23	6.7	16.2	9.5
3% IN23	6.9	15.8	8.9
3% IN23	6.9	14.4	7.5
3% IN23	8.5	14.6	6.1

## Sheet: Amines
Amine concentration, μmol/g digesta
Group	Proximal colon									Middle colon									Distal colon
	Methylamine	Tryptamine	Phenylethylamine	Putrescine	Cadaverine	1,7-Diaminoheptane	Tyramine	Spermidine		Methylamine	Tryptamine	Phenylethylamine	Putrescine	Cadaverine	1,7-Diaminoheptane	Tyramine	Spermidine		Methylamine	Tryptamine	Phenylethylamine	Putrescine	Cadaverine	1,7-Diaminoheptane	Tyramine	Spermidine
Control	0.0475655	0.0104502	0.0125819	0.0730214	0.191699	0.00949166	0.00815968	0.0168186		0.0249397	0.0116303	0.0176704	0.0542936	0.0579134	0.0142209	0.00991796	0.0194125		0.0335476	0.0103608	0.0148891	0.0679456	0.0414186	0.0179647	0.0105515	0.0193684
Control	0.0286487		0.00983505	0.113119	0.0841666	0.00804289	0.0136554	0.0092987		0.019816	0.0121728	0.0159408	0.0705236	0.0298708	0.00965745	0.00813287	0.022435		0.0152149	0.00865681	0.0159638	0.0425199	0.0182735	0.0141942	0.00536498	0.0241436
Control	0.0754801		0.0219705	0.0970603	0.11883	0.057667	0.0167845	0.0305816		0.0766693	0.0844082	0.0328203	0.105524	0.0283104	0.0471383	0.0163705	0.0302938		0.0520173	0.0344136	0.0291441	0.0927055	0.0307383	0.0835414	0.00999046	0.0365981
Control	0.0683691	0.0499989	0.0170569	0.0806217	0.0373685	0.0327493	0.0102484	0.0310086		0.0369349	0.0316369	0.0207929	0.0648013	0.0228795	0.0354418	0.00703397	0.039076		0.037949	0.0215005	0.0218922	0.0609834	0.0261143	0.0668879	0.0074072	0.0394805
Control	0.0827034		0.0316573	0.184388	0.601814	0.0695032	0.036942	0.0169751		0.0707156	0.0327663	0.0506513	0.153003	1.44715	0.200505	0.155794	0.0275288		0.0379472	0.0320582	0.0484963	0.169873	1.84967	0.203228	0.17128	0.037468
Control	0.0860039	0.027746	0.0243581	0.380487	0.937446	0.0392731	0.035098	0.0239728		0.075645	0.028922	0.0503405	0.166802	1.4027	0.0732055	0.0336389	0.0201039		0.0576142	0.0335492	0.0441706	0.136002	1.84331	0.0995069	0.0354053	0.0281873
Control	0.0712272	0.0185635	0.0169026	0.16468	0.336283	0.0281917	0.0346426	0.0167059		0.0689055		0.019141	0.0961295	0.530537	0.0465659	0.0567642	0.0247717		0.0609914	0.0591361	0.0224548	0.0864162	0.741128	0.0882402	0.057838	0.0266002
Control	0.0949606	0.0340979	0.019153	0.563783	0.581176	0.0305139	0.0764595	0.0189707		0.0918725	0.0357791	0.0245327	0.266682	0.559832	0.0503015	0.0517515	0.0170757		0.0642148		0.0455596	0.12042	0.829024	0.113572	0.0405422	0.025799
1% IN10	0.0810474	0.050473	0.0187998	0.187433	0.296152	0.033198	0.0239431	0.018432		0.0836185	0.0574734	0.030466	0.103033	0.168053	0.0541118	0.0275851	0.0270851		0.0545486	0.0332845	0.0345898	0.0776152	0.132085	0.0599249	0.0233244	0.0221678
1% IN10	0.0597172	0.0286853	0.049269	0.124438	0.708907	0.0881807	0.0336632	0.0259881		0.025393	0.0147703	0.0196103	0.0987579	0.0726296	0.0315861	0.0211032	0.020503		0.102551		0.0483036	0.0429126	0.333896	0.212449	0.0195332	0.0270749
1% IN10	0.0524017	0.0310399	0.0240227	0.155211	0.853026	0.0415842	0.0316695	0.0214785		0.0289538	0.0345028	0.0314268	0.184389	0.0583093	0.0355706	0.0124989	0.0322188		0.0265892	0.0193707	0.0214075	0.0717933	0.0677572	0.0568931	0.0162206	0.0176192
1% IN10	0.054439	0.0183141	0.0179527	0.206863	0.221301	0.011644	0.0205688	0.0172192		0.094295	0.0476296	0.0450865	0.309498	2.03832	0.122407	0.0493681	0.0311357		0.0617029		0.0107625	0.0993344	0.0668035	0.0781953	0.0169222	0.0320593
1% IN10	0.132328	0.0592649	0.0396798	1.77385	1.68538	0.058629	0.0987866	0.0647591		0.054064	0.0604018	0.0383793	0.108584	0.804056	0.102041	0.0392442	0.0302841		0.0593807	0.0373351	0.0512641	0.0974992	1.46133	0.137143	0.023846	0.0292714
1% IN10	0.0459801	0.0389783	0.0404769	0.101533	0.820079	0.0765721	0.0565747	0.0374448		0.132143	0.0505172	0.0180044	2.32826	2.06236	0.0732944	0.0569358	0.0255599		0.101098	0.0320033	0.068076	0.0849792	0.424368	0.139147	0.0362795	0.0349819
1% IN10	0.0605816	0.0465599	0.0114321	0.978171	0.973759	0.0321314	0.0466497	0.0148863		0.0683875		0.0597927	0.0869373	0.04518	0.119676	0.0353245	0.0232262		0.100367	0.0544407		1.76635	1.21096	0.0589132	0.0967378	0.0208076
1% IN10	0.0758366		0.0157458	0.381626	0.608701	0.0440863	0.0263292	0.0121984											0.0964689		0.0691653	0.0856069	0.0617583	0.170755	0.0401412	0.0233068
2% IN10	0.0703819	0.0428822	0.034671	0.105637	0.214367	0.0849097	0.0292708	0.0212812		0.0513815	0.0202758	0.0290865	0.100235	0.0386771	0.0954767	0.0321518	0.0186795		0.0514692	0.0401996	0.0376962	0.05965	0.0352437	0.146499	0.0211036	0.0204256
2% IN10	0.0600482	0.0813002	0.0321556	0.131083	0.0647169	0.118851	0.0164603	0.0306761		0.0644663	0.0491212	0.0241378	0.121106	0.049696	0.137101	0.0129018	0.0302053		0.0222836			0.0684323	0.040434	0.171532	0.0138899	0.0176858
2% IN10	0.129033	0.031322	0.0319455	0.395659	0.486935	0.0336469	0.0566176	0.0223769		0.131898	0.0469244	0.0394727	0.6362	0.717372	0.0438543	0.0708989	0.0260452		0.0481397		0.0404055	0.100454	0.122872	0.0575696	0.0322806	0.0252236
2% IN10	0.0386209	0.0386064	0.0236115	0.0914424	0.927576	0.0357896	0.0237913	0.0325779		0.0624028		0.0260033	0.0678262	0.120484	0.0634503	0.0223264	0.0245003		0.0856468	0.0582838	0.0446861	0.0630076	0.0446912	0.193605	0.0173329	0.0256885
2% IN10	0.0779128	0.060169		0.549215	1.17919	0.0600986	0.059821	0.0219898		0.0822556	0.0480971	0.0451204	0.105047	1.36739	0.0985179	0.0590786	0.0210975		0.0134196	0.0415439	0.0548056	0.11041	0.656701	0.114382	0.0514758	0.0475256
2% IN10	0.10028	0.0562677	0.0266905	0.572859	0.708563	0.046124	0.06444	0.0214935		0.0452492	0.0414538	0.0453839	0.0802698	0.556302	0.0597723	0.0474586	0.0264638		0.0846551	0.0384144	0.052881	0.0961722	0.575644	0.105903	0.0448296	0.035849
2% IN10	0.120247	0.0370634	0.0317398	0.929491	1.9769	0.0769046	0.0692731	0.0315728		0.0941809	0.0535914	0.0266394	0.425673	1.75502	0.0661632	0.059662	0.0296704		0.0845663		0.0335499	0.096234	1.38853	0.130081	0.0390572	0.0393758
3% IN10	0.0840074	0.0602272	0.0353165	0.161909	1.65457	0.0773955	0.0201345	0.0265421		0.0495111	0.0406003	0.0406736	0.127471	0.0412942	0.0848455	0.0204686	0.0282313		0.0451962	0.0414824	0.046194	0.0884214	0.0336313	0.155356	0.014966	0.0294828
3% IN10	0.0943834	0.0470297	0.029222	0.205834	0.231911	0.043178	0.0399294	0.0250722		0.0463157		0.0307583	0.0993029	0.0271828	0.0595788	0.0300323	0.0245801		0.0761763		0.0373535	0.0849626	0.0288003	0.137029	0.0200354	0.0260781
3% IN10	0.0652485	0.0539522	0.0388912	0.0954655	1.21568	0.108536	0.0245494	0.0358407		0.0698339	0.0345132	0.0332199	0.0903968	0.0413697	0.11511	0.0267247	0.0408388		0.0782548	0.0257381	0.0342782	0.0572769	0.0400234	0.140352	0.0220414	0.0352388
3% IN10	0.127741	0.0515744	0.0253558	0.189189	0.768255	0.0481625	0.0666298	0.0330544		0.0631635	0.0320358	0.0527416	0.0587236	0.187026	0.112539	0.0192565	0.0309139		0.0711939	0.0281866	0.0462251	0.0573408	0.0366065	0.142497	0.0156157	0.0327881
3% IN10	0.0873197	0.0616025	0.0235632	1.04408	0.796898	0.0284634	0.0584317	0.0255751		0.0854861	0.0408354	0.034602	0.116262	0.234068	0.0648909	0.0676088	0.0209105		0.0830199	0.0268256	0.0363233	0.096671	0.160154	0.0845891	0.0575474	0.0203789
3% IN10	0.0597858	0.0380941	0.0238919	0.201132	0.394403	0.0297145	0.0250225	0.0305048		0.0518382	0.0913373	0.0275593	0.0629182	0.601309	0.10243	0.0343731	0.0488671		0.102438		0.0399085	0.06079	0.692618	0.142762	0.0282408	0.0509105
3% IN10	0.0963532	0.0391818	0.0300261	0.386921	1.22845	0.0472166	0.0466692	0.0263014		0.0454536		0.0358523	0.08572	0.485024	0.0747654	0.0486071	0.0371181		0.0799301		0.0822804	0.0709608	0.0380887	0.11673	0.029289	0.0270133
3% IN10	0.106406	0.0455291	0.0245491	0.370152	0.548114	0.0334117	0.0208008	0.0190556		0.0819953	0.0371834	0.0412079	0.0559593	0.0504099	0.0876723	0.0225836	0.0263928
1% IN23	0.0571956	0.0266422	0.0355491	0.121698	0.305597	0.0917325	0.0261354	0.0363034		0.0617192	0.0609913	0.053038	0.130983	0.030539	0.119791	0.0260073	0.0384855		0.0732452	0.00360776	0.0495217	0.0763548	0.0209888	0.118977	0.0172717	0.028179
1% IN23	0.0885985		0.0839259	0.255439	0.0490742	0.0643442	0.00936465	0.0112637		0.0381831	0.0468902	0.0284327	0.187386	0.0310765	0.0677347	0.00983098	0.0223762
1% IN23	0.0856285	0.0421755	0.0319127	0.116272	0.408536	0.0746648	0.066404	0.0251666		0.0552001	0.0697609	0.0316848	0.106827	0.0274661	0.100854	0.0453033	0.0299934		0.0430889	0.0489362	0.0280023	0.0742326	0.0239188	0.0896183	0.0288852	0.0256673
1% IN23	0.117351	0.0515342	0.0247198	0.745479	0.855194	0.0662443	0.0801085	0.0162272		0.152064	0.0580235	0.0448536	0.467477	0.328733	0.217012	0.087263	0.0239661		0.0599669	0.033323		0.0826609	0.0369682	0.159409	0.0325161	0.0253279
1% IN23	0.0575248	0.0317997	0.0317309	0.175991	1.31293	0.0736504	0.0451786	0.0253202		0.0603137	0.203806	0.0455297	0.09507	1.95365	0.177344	0.0513743	0.0230393		0.0672903	0.0354035	0.0424396	0.0956586	2.42307	0.194992	0.0549886	0.0278998
1% IN23	0.101699		0.0394927	0.178432	1.43834	0.107112	0.076921	0.0220988		0.0856033		0.0559123	0.115423	1.74703	0.209886	0.107776	0.026493		0.071229	0.040648	0.039721	0.104922	1.66863	0.188933	0.105735	0.0328989
1% IN23	0.0914713	0.0644292	0.0292375	0.14855	2.96227	0.0880995	0.0742582	0.0293685		0.0607861	0.0607764	0.0248894	0.145666	2.84721	0.0863853	0.0695896	0.0245679		0.0682956		0.0584046	0.113441	2.19165	0.116989	0.0380074	0.0370911
1% IN23	0.0838257	0.0642293	0.0327897	0.462931	1.1625	0.064394	0.0684642	0.0219793		0.0794955	0.0650525	0.0211471	0.362907	1.4969	0.0927505	0.0620482	0.0202953		0.0889824	0.0666983	0.0536229	0.167647	1.613	0.16937	0.0503829	0.0290827
2% IN23	0.133007	0.0250017	0.0417201	0.347295	0.321696	0.0676576	0.0184794	0.0227521		0.0620991	0.0758487	0.0413075	0.049905	0.037276	0.109471	0.0143519	0.0241685		0.0934214	0.0627068	0.0447955	0.0385563	0.0396461	0.166693	0.0187612	0.02422
2% IN23	0.0766747		0.0384256	0.0976225	1.06139	0.0904122	0.0347676	0.0184187											0.0770018		0.0407507	0.0473854	0.0355095	0.169682	0.0194175	0.0187708
2% IN23	0.0993309		0.026566	0.504237	0.779249	0.0517178	0.0454613	0.0189429		0.0777175		0.0158457	0.262443	0.360494	0.0537829	0.0374108	0.0167706		0.0614171	0.0593147	0.0624887	0.0956564	0.0353025	0.115469	0.0240798	0.0251246
2% IN23	0.091743	0.0561844	0.0412128	0.33158	1.34566	0.0672948	0.0203116	0.0172833		0.0598852	0.0376442	0.0288798	0.0825341	0.260439	0.0789272	0.0249539	0.0133204		0.0649814	0.0386563	0.0500787	0.0924442	0.0794826	0.116681	0.0252349	0.0235946
2% IN23	0.108412	0.0482321	0.0439018	0.234187	0.994605	0.0540266	0.0434878	0.0235753		0.0586986	0.0456117		0.0767101	0.0564128	0.108638	0.0382627	0.0156772		0.0461288	0.0622917	0.0266011	0.0646136	0.0388318	0.121617	0.0210511	0.0194249
2% IN23	0.104168	0.0389445	0.0398538	1.05708	0.699482	0.0528835	0.0321868	0.0350977		0.114589	0.0371225	0.042231	0.262792	0.378104	0.12882	0.035615	0.0254582		0.10188		0.0473836	0.0822701	0.0714511	0.205307	0.0283597	0.0234337
2% IN23	0.0985561	0.0635337	0.026949	1.12603	1.47609	0.0418747	0.0627268	0.0279466		0.0649571		0.0310481	0.144224	1.97132	0.150317	0.0571211	0.0282593		0.079992		0.0315736	0.084933	1.43622	0.198956	0.0316914	0.0222268
2% IN23	0.0982048	0.0338528	0.0197083	0.21547	0.42643	0.04306	0.0361487	0.0145448		0.0725192	0.028891	0.0403937	0.11013	0.0619612	0.189755	0.0437997	0.0173946		0.0755724	0.0298531	0.037152	0.0921809	0.0695198	0.238484	0.0391431	0.0182069
3% IN23	0.0779354	0.0312304	0.0247478	0.14045	0.35132	0.0519631	0.0401236	0.0213591		0.0737355	0.0295474	0.0234141	0.132881	0.332387	0.0491628	0.0379613	0.0202081		0.045786	0.051273	0.038623	0.0869662	0.041805	0.127875	0.0220717	0.0293944
3% IN23	0.072155		0.0325775	0.172392	0.135723	0.0418397	0.00936674	0.0321608		0.0964742		0.0607697	0.186729	0.0592803	0.107046	0.0133902	0.0562911		0.12695		0.18023	0.177591	0.0727375	0.169403	0.00947716	0.0467467
3% IN23	0.0458505	0.0258835	0.0226582	0.305208	0.769246	0.0326895	0.0144068	0.0259887		0.0435273	0.0236031	0.0215368	0.25826	0.768072	0.0319975	0.0188642	0.0205756		0.024675		0.0157257	0.0263954	0.00807857	0.0380913	0.00666911	0.0087588
3% IN23	0.0340648	0.0119395	0.0218535	0.175325	0.020787	0.0342569	0.0226452	0.0197194		0.0195615	0.0137007	0.0193222	0.11821	0.013622	0.027146	0.0113933	0.0176044		0.0777248		0.051615	0.0841688	0.0288632	0.122785	0.0225464	0.0291717
3% IN23	0.112442	0.040755		0.499887	0.895621	0.037122	0.0611312	0.0188701		0.0796526		0.0384652	0.257995	1.18954	0.0868659	0.0307038	0.0202317		0.0680727		0.0291042	0.154435	0.859986	0.075618	0.0280748	0.0328868
3% IN23	0.105933	0.0328313	0.0144103	1.23165	1.34787	0.0548465	0.0743838	0.0473601		0.144309		0.0225682	1.04437	2.03191	0.119507	0.117987	0.0467108		0.0915744		0.0157334	0.806783	1.78791	0.0698978	0.071561	0.0431183
3% IN23	0.0578091	0.0324887	0.0273539	0.168474	0.665752	0.0631979	0.0274347	0.0290857		0.0345878	0.0338785	0.027423	0.096263	0.785875	0.0743217	0.0373411	0.0303643		0.0466859	0.0361295	0.0487734	0.109971	0.693843	0.0872231	0.0309821	0.0297047

## Sheet: Oxidants-antioxidants balance
Oxidants-antioxidants balance, arbitrary HK units/g digesta
Group	Proximal colon	Middle colon	Distal colon
Control	221.604	146.773	115.671
Control	104.202	195.378	133.39
Control	143.107	187.284	145.74
Control	202.067	118.215	210.61
Control	58.2792	220.863	131.776
Control	137.458	159.785	211.878
Control	106.144	69.227	120.285
Control	88.7823		107.603
1% IN10	235.613	369.618	170.828
1% IN10	178.821	163.212	185.519
1% IN10	214.782	153.892	157.341
1% IN10	305.387	136.731	150.427
1% IN10	98.9419	105.241	221.705
1% IN10	142.039	104.154	208.585
1% IN10	49.382	114.316
1% IN10		104.728
2% IN10	229.933	119.524	209.371
2% IN10	127.072	193.38	143.543
2% IN10	188.575	79.4833	152.729
2% IN10	149.876	129.513	127.971
2% IN10	161.15	132.991	159.465
2% IN10	250.182	276.539	136.182
2% IN10	120.072	172.383	146.544
3% IN10	201.247	173.429	142.534
3% IN10	196.86	114.232	171.197
3% IN10	210.249	131.922	119.632
3% IN10	218.302	203.886	114.019
3% IN10	125.826	141.058	117.691
3% IN10	137.232	125.724	146.943
3% IN10	155.586	210.686	140.892
3% IN10	91.7793		122.34
1% IN23	151.349	164.494	201.939
1% IN23	176.075	180.773	195.312
1% IN23	143.552	151.676	143.538
1% IN23	126.263	254.32	128.373
1% IN23	388.484	142.7	140.032
1% IN23	117.716	138.037	148.316
1% IN23	322.66	251.646
1% IN23	100.167	94.313
2% IN23	156.132	173.992	175.883
2% IN23	206.669	194.172	550.855
2% IN23	86.4424	373.187	384.948
2% IN23	204.465	307.324	233.338
2% IN23	144.952	261.693	192.431
2% IN23	82.195	146.767	213.861
2% IN23	146.176	171.82	143.167
2% IN23	173.5		136.483
3% IN23	483.792	141.272	147.759
3% IN23	169.044	191.956	191.278
3% IN23	217.019	212.173	162.215
3% IN23	165.442	241.304	114.794
3% IN23	109.623	160.955	198.739
3% IN23	153.467	124.61	152.029
3% IN23	129.246

## Sheet: DNA repair enzymes
Activity of DNA glycosylases specific for εdA, εdC and 8-oxodG adducts, pM/μg protein/h
Group	Proximal colon			Middle colon			Distal colon
	εdC	εdA	8-oxodG	εdC	εdA	8-oxodG	εdC	εdA	8-oxodG
Control	5.2	11	10.8	7.6	13.4	15.6	8.5	13.1	14
Control	6	8.6	12	8.5	12.8	14.1	8	12.6	14.6
Control	4.1	9	11.3	6.9	13.8	15.85	7.4	11.8	14.2
Control	5.3	7.2	9.6	6.4	14.5	16.5	7.1	13.5	15.5
Control	4.8	10.3	12	7	13.75	15.6	7	12.25	17
Control	6.1	7.6	13	6.2	13.2	15.8	8.2	11.5	16
Control	6.7	6.6	11.5				6.3	11	16.2
Control	4.9	9.1	12				6	12.4	14.8
1% IN10	0.35	4	7.6	0.8	2.4	6.2	1.4	6	12.2
1% IN10	0.25	5.5	6.8	0.95	2.9	5.6	1.2	7.5	10.6
1% IN10	0.6	7.5	8.2	0.7	2.8	4.2	1.7	6.5	9.2
1% IN10	0.45	4.5	7.5	0.65	2.3	5.6	1.3	6.8	10.6
1% IN10	0.7	5.5	8.25	0.65	2.5	5.7	1.35	5.4	9.7
1% IN10	0.8	6.2	7.55	0.8	2.4	4.9	1.1	7.2	11
1% IN10	0.95	5.8	6.3	0.45	1.7	5.4	0.95	8	9.5
1% IN10		6.1	6.8	0.63	2.1	4.3	1.5	7.6	11.5
2% IN10	0.55	3.5	7.2	0.55	3.4	5.5	1.3	8.1	11
2% IN10	0.65	4.2	8.5	0.75	4.8	5.4	1.25	7.5	11.7
2% IN10	0.45	5.5	6.8	0.35	3.3	5	1.45	5.4	12.6
2% IN10	0.65	5	9.3	0.55	2.9	4.35	1.15	5.8	11.8
2% IN10	0.5	6	7.25	0.8	3.2	5.2	1.6	6.7	13.6
2% IN10	0.75	7.4	6.55				2.1	5.5	10.2
2% IN10	0.85	5.5	7.5				1.2	6.1	12
3% IN10	0.65	7.4	9.3	0.4	2.7	4.25	1.1	9	10.5
3% IN10	0.75	6.8	8.5	0.25	3.6	5	1.6	10.5	11.35
3% IN10	0.55	7.5	9.4	0.45	2.3	4.45	1	8.1	11
3% IN10	0.8	6.5	8.6	0.5	3	4.6	0.85	7.4	12
3% IN10	0.75	7.5	9.3	0.35	2.85	4.35	1.55	9.5	13.6
3% IN10	0.9	5	8.2	0.45	2.5	4.5	1.25	9.8	12.4
3% IN10	1.2	4.6	7.8	0.6	3.35	4.2	1.6	7.1	11.6
3% IN10	0.8	7	8.8	0.52	2.85	4.1	1.25	8.5	13
1% IN23	0.9	8.3	9.5	0.25	2	6.35	0.8	10.1	10.4
1% IN23	0.85	7.5	10	0.3	2.7	5.1	0.95	9.5	12.8
1% IN23	0.85	9.2	10.4	0.15	3.55	5.2	1.1	8.8	11.6
1% IN23	1.3	7	8.3	0.35	2.25	5.3	0.85	9.2	11.8
1% IN23	0.95	8.4	10.5	0.25	2.65	5.15	1	9	12.5
1% IN23	0.95	6.2	9.6	0.3	3.4	4.85	1.25	9.1	12.2
1% IN23	1	5.3	8.5	0.45	3	5.1	1.35	10.4	10.2
1% IN23	0.82	6.5	7.6
2% IN23	1.3	6.6	8	0.45	3.8	5.8	1.6	11.5	13.8
2% IN23	1.5	8.2	8.5	0.55	3.25	7.2	2.1	11.2	12.1
2% IN23	1.2	7.2	9.2	0.25	2.9	6.5	1.9	9.6	12.4
2% IN23	1.6	5.8	9.6	0.25	3.15	6.8	1.8	11.3	13.1
2% IN23	0.85	6.4	9.1	0.3	3	4.9	2.15	10.2	13.4
2% IN23	1.4	5.1	8.6	0.4	3.15	5	1.25	8.4	13.6
2% IN23	0.9	6.55	8.2	0.6	3.3	6.1	1.45	9.6	12
2% IN23				0.55	3.45	6.3
3% IN23	1.65	8.4	9.2	0.8	2.4	6.2	1	8.8	10
3% IN23	1.3	7.5	10.1	0.95	2.9	5.6	0.8	9.2	12
3% IN23	1.7	8.2	8.7	0.7	2.8	4.2	0.95	9.4	11.5
3% IN23	1.55	6.3	7.8	0.65	2.3	5.6	1.1	7.8	9.8
3% IN23	0.95	6.7	9.5	0.65	2.5	5.7	1	6.5	12.6
3% IN23	1.1	5.8	9.8	0.8	2.4	4.9	1.5	10.1	12.1
3% IN23	0.8	4.8	8.6	0.45	1.7	5.4

## Sheet: Histological measurements
Histological parameters, μm
Group	Proximal colon		Middle colon		Distal colon
	Crypt depth	Myenteron thickness	Crypt depth	Myenteron thickness	Crypt depth	Myenteron thickness
Control	367.588	259.455	370.069	382.038	389.926	462.844
Control	338.43	361.764	432.095	351.126	508.894	369.971
Control	417.788	298.199	422.033	478.063	568.863	412.231
Control	407.11	444.509	430.985	430.799	519.444	481.17
Control	428.684	485.557	590.902	546.065	594.255	383.622
Control	419.686	421.434	567.419	507.956	617.075	449.444
Control	385.477	372.33	526.179	550.811	563.831	413.483
Control	460.563	643.471	459.839	261.552	550.23	466.856
1% IN10	340.409	328.07	389.178	330.718	544.384	421.647
1% IN10	428.873	356.963	506.183	470.632	565.459	350.42
1% IN10	375.649	362.566	474.222	355.14	488.386	274.267
1% IN10	357.165	338.3	425.55	404.411	506.707	309.259
1% IN10	364.893	320.982	461.554	558.067	561.941	553.988
1% IN10	431.942	425.311	545.927	465.191	637.129	395.915
1% IN10	446.337	396.987	526.653	542.237	649.504	456.194
1% IN10	381.082	647.361	430.509	510.316
2% IN10	400.508	352.688	449.338	364.601	453.661	382.722
2% IN10	462.935	447.343	510.645	492.762	387.913	227.257
2% IN10	463.21	478.861	435.841	437.163	536.308	463.508
2% IN10	401.675	308.532	466.341	422.179	486.331	347.892
2% IN10	436.55	470.118	483.403	348.442	705.143	542.85
2% IN10	414.371	358.399	529.954	419.709	597.296	415.653
2% IN10	359.212	369.012	452.481	611.093	620.096	345.825
3% IN10	356.284	375.164	443.976	455.835	543.507	358.508
3% IN10	365.015	384.943	381.175	428.374	485.989	328.805
3% IN10	400.139	420.521	431.886	400.538	484.646	370.828
3% IN10	415.262	277.505	409.818	218.92	497.554	410.971
3% IN10	444.313	384.7	530.915	434.252	593.801	329.799
3% IN10	449.557	403.646	563.809	331.807	599.537	373.716
3% IN10	385.769	322.997	537.634	501.732	595.08	405.773
3% IN10	396.113	346.288			559.65	436.306
1% IN23	368.627	488.362	422.085	351.273	502.753	305.981
1% IN23	350.862	488.425	324.733	388.089	356.244	276.715
1% IN23	397.212	355.087	432.749	289.18	460.313	443
1% IN23	449.631	351.291	541.192	534.636	607.421	454.627
1% IN23	410.38	558.705	452.02	571.941	606.671	387.121
1% IN23	461.802	559.617	706.148	463.732	660.813	366.413
1% IN23	500.884	390.592	516.913	536.94	555.801	419
1% IN23	397.482	509.307	433.496	465.591	551.109	372.082
2% IN23	447.641	622.375	448.111	412.936	467.495	509.748
2% IN23	327.443	482.776	345.125	311.362	464.938	353.368
2% IN23	500.202	442.795	395.749	405.168	518.549	404.751
2% IN23	435.95	360.956	479.481	456.944	484.023	408.989
2% IN23	385.169	379.588	477.762	521.885	648.437	505.178
2% IN23	395.809	395.75	543.049	466.498	579.779	457.081
2% IN23	401.022	311.393	499.583	353.828	580.264	472.993
2% IN23			464.115	374.4	587.801	385.698
3% IN23	394.293	320.67	400.817	317.713	438.835	271.371
3% IN23	421.94	464.858	486.661	375.238	493.375	404.561
3% IN23	352.257	256.814	392.97	395.012	528.306	416.363
3% IN23	378.828	359.893	459.64	473.509	447.798	413.467
3% IN23	407.91	501.053	631.266	572.933	767.987	459.284
3% IN23	490.933	537.558	550.011	562.865	694.774	380.366
3% IN23	387.622	415.927	412.851	410.986	522.884	420.253
